# Supplementary material for: Investigation on the Coordination Bonding Nature of Actinide-Doped Endohedral Borospherenes An@B400/+/− (An = U, Np, Pu, Am, Cm)
Source: Molecules. 2024 Dec 13;29(24):5879. doi: 10.3390/molecules29245879 (PMC11677468; doi:10.3390/molecules29245879)
Supplement: Supplementary file 1 [file molecules-29-05879-s001.zip]

Archive with 1 entries (1 files):
- molecules-3310619-supplementary.pdf
